# Supplementary material for: Access to Information and Communication Technology, Digital Skills, and Perceived Well-Being among Older Adults in Hong Kong
Source: Int J Environ Res Public Health. 2023 Jun 23;20(13):6208. doi: 10.3390/ijerph20136208 (PMC10340767; doi:10.3390/ijerph20136208)
Supplement: Supplementary file 1 [file ijerph-20-06208-s001.zip]

Archive with 1 entries (1 files):
- ijerph-2334982-supplementary.pdf
